# Supplementary material for: Cossidae of the Socotra Archipelago (Yemen)
Source: Zookeys. 2011 Aug 11;(122):45–69. doi: 10.3897/zookeys.122.1213 (PMC3187673; doi:10.3897/zookeys.122.1213)
Supplement: XML Treatment for Mormogystia [file zookeys.122.1213-treatment1.xml]

<!DOCTYPE tp:taxon-treatment
  PUBLIC "-//TaxonX//DTD Taxonomic Treatment Publishing DTD v0 20100105//EN" "tax-treatment-NSO.dtd">
<tp:taxon-treatment xmlns:tp="http://www.plazi.org/taxpub"><tp:treatment-meta><mixed-citation publication-type="journal"><person-group><name><surname>Borth</surname><given-names>Robert</given-names></name><name><surname>Ivinskis</surname><given-names>Povilas</given-names></name><name><surname>Saldaitis</surname><given-names>Aidas</given-names></name><name><surname>Yakovlev</surname><given-names>Roman</given-names></name></person-group><article-title>Cossidae of the Socotra Archipelago (Yemen)</article-title><source>Zookeys</source><day>11</day><month>8</month><year>2011</year><volume>2011</volume><issue>122</issue><fpage>45</fpage><lpage>69</lpage><pub-id pub-id-type="doi">10.3897/zookeys.122.1213</pub-id></mixed-citation></tp:treatment-meta><tp:nomenclature><label>Genus</label><tp:taxon-name>
                        <tp:taxon-name-part taxon-name-part-type="genus">Mormogystia</tp:taxon-name-part>
                    <object-id xmlns:xlink="http://www.w3.org/1999/xlink" xlink:type="simple">http://species-id.net/wiki/Mormogystia</object-id>
                    </tp:taxon-name><tp:taxon-authority>Schoorl, 1990</tp:taxon-authority><tp:nomenclature-citation-list><tp:nomenclature-citation><tp:taxon-name>Mormogystia</tp:taxon-name><comment> Schoorl, 1990, Zool. Verhandelingen 263: 75–78. Type species – <italic><tp:taxon-name>Cossus reibellii</tp:taxon-name></italic> Oberthür, 1876.</comment></tp:nomenclature-citation></tp:nomenclature-citation-list></tp:nomenclature><tp:treatment-sec sec-type="Diagnosis"><title>Diagnosis.</title><p> <italic><tp:taxon-name>Mormogystia</tp:taxon-name></italic> is distinguished from all other <tp:taxon-name>Cossidae</tp:taxon-name> genus by having large silvery areas on the forewing.</p></tp:treatment-sec><tp:treatment-sec sec-type="Description"><title>Description.</title><p> Medium sized, brightly coloured moths. Male antennae bipectinate with very short processes; female antennal pecten much reduced. Large silvery areas on the forewing forming fasciae make this the only <tp:taxon-name>Cossidae</tp:taxon-name> genus to have such a high contrast pattern. Hindwings are uniform.</p><p><bold>Male genitalia.</bold> Uncus elongate, with tapering or rounded broad apex; arms of gnathos short, fused to form a medium-size gnathos densely covered with small spines; valvae shovel-shaped, with pronounced sacculus and a large triangular costal projection; transtilla projections short, thick and uncinate; juxta saddle-shaped, with long lateral projections directed upwards; saccus massive, semicircular; aedeagus short, straight, thick; vesica opening located dorsoapically, its edges with short, spiny processes; vesica without cornutus.</p><p><bold>Female genitalia</bold>. Short oviductus; papillae anales wide, elliptic; apophyses posteriores ⅓ longer than apophyses anteriores; ostium broad, covered with falciform postvaginal plate; ductus wide, sclerotised; bursa membranous, sack-shaped, without signa.</p></tp:treatment-sec><tp:treatment-sec sec-type="Remarks"><title>Remarks.</title><p>This small genus includes four species distributed in north Africa, Levante, Arabian peninsula and Kenya (<xref ref-type="bibr" rid="B14">Yakovlev 2011</xref> ).</p></tp:treatment-sec><ref-list><ref id="B14"><mixed-citation xmlns:xlink="http://www.w3.org/1999/xlink" xlink:type="simple"><person-group><name name-style="western"><surname>Yakovlev</surname><given-names>R</given-names></name></person-group> (<year>2011</year>)<article-title> Catalogue of the Family Cossidae of the Old World</article-title>. <source>Neue Entomologische Nachrichten</source><volume>66</volume>, <publisher-loc>Marktleuthen</publisher-loc>, <fpage>1</fpage>–<lpage>129</lpage>.</mixed-citation></ref></ref-list></tp:taxon-treatment>
