# Supplementary material for: Cossidae of the Socotra Archipelago (Yemen)
Source: Zookeys. 2011 Aug 11;(122):45–69. doi: 10.3897/zookeys.122.1213 (PMC3187673; doi:10.3897/zookeys.122.1213)
Supplement: XML Treatment for Meharia hackeri [file zookeys.122.1213-treatment4.xml]

<!DOCTYPE tp:taxon-treatment
  PUBLIC "-//TaxonX//DTD Taxonomic Treatment Publishing DTD v0 20100105//EN" "tax-treatment-NSO.dtd">
<tp:taxon-treatment xmlns:tp="http://www.plazi.org/taxpub"><tp:treatment-meta><mixed-citation publication-type="journal"><person-group><name><surname>Borth</surname><given-names>Robert</given-names></name><name><surname>Ivinskis</surname><given-names>Povilas</given-names></name><name><surname>Saldaitis</surname><given-names>Aidas</given-names></name><name><surname>Yakovlev</surname><given-names>Roman</given-names></name></person-group><article-title>Cossidae of the Socotra Archipelago (Yemen)</article-title><source>Zookeys</source><day>11</day><month>8</month><year>2011</year><volume>2011</volume><issue>122</issue><fpage>45</fpage><lpage>69</lpage><pub-id pub-id-type="doi">10.3897/zookeys.122.1213</pub-id></mixed-citation></tp:treatment-meta><tp:nomenclature><tp:taxon-name>
                        <tp:taxon-name-part taxon-name-part-type="genus">Meharia</tp:taxon-name-part>
                        <tp:taxon-name-part taxon-name-part-type="species">hackeri</tp:taxon-name-part>
                    <object-id xmlns:xlink="http://www.w3.org/1999/xlink" xlink:type="simple">urn:lsid:zoobank.org:act:730024CA-3646-4660-9FBD-C307773D0E94</object-id>
                    <object-id xmlns:xlink="http://www.w3.org/1999/xlink" xlink:type="simple">http://species-id.net/wiki/Meharia_hackeri</object-id>
                    </tp:taxon-name><tp:taxon-authority>Saldaitis, Ivinskis &amp; Yakovlev</tp:taxon-authority><tp:taxon-status xmlns:xlink="http://www.w3.org/1999/xlink" xlink:type="simple">sp. n.</tp:taxon-status><xref ref-type="fig" rid="F2">Figs 9, 10, 13, 14</xref></tp:nomenclature><tp:treatment-sec sec-type="Type material"><title>Type material.</title><p> <bold>Holotype</bold> ♀ (<xref ref-type="fig" rid="F2">Fig. 9</xref>), NE Socotra Island, Wadi Difarroha, North side, 19 January 2010. leg. A. Saldaitis (deposited in MWM/ZSM); (slide No PI 2011/1) <bold>Paratypes</bold>: 3 ♀ (<xref ref-type="fig" rid="F2">Fig. 10</xref>), S Socotra Island, Wadi Difarroha, South side, 15 January 2010. leg. A. Saldaitis; (coll. ASV; MWM/ZSM); (slide No BJ 1523).</p></tp:treatment-sec><tp:treatment-sec sec-type="Diagnosis"><title>Diagnosis.</title><p>The new species differs from the related species <italic><tp:taxon-name>Meharia acuta</tp:taxon-name></italic> Wiltshire, 1982 (<xref ref-type="fig" rid="F2">Figs 8, 12</xref>) by forewing pattern, DNA and distribution. In <italic><tp:taxon-name>Meharia acuta</tp:taxon-name></italic>, the basal spot at the costal wing margin is missing. <italic><tp:taxon-name>Meharia hackeri</tp:taxon-name></italic> has a straight basal fascia at the costal wing margin for ¼ the length of forewing and a narrow white fascia, with a wide interruption antemedially and a narrow interruption tornally, running along the entire inner margin. <italic><tp:taxon-name>Meharia acuta</tp:taxon-name></italic> has no such fascia, but has a wide subterminal band. DNA barcodes clearly separate <italic><tp:taxon-name>Meharia hackeri</tp:taxon-name></italic> from <italic><tp:taxon-name>Meharia acuta</tp:taxon-name></italic>. Three identical sequences of <italic><tp:taxon-name>Meharia hackeri</tp:taxon-name></italic> were compared to those of a single <italic><tp:taxon-name>Meharia acuta</tp:taxon-name></italic> specimen resulting in a significant 7.48% variation.</p><p><italic><tp:taxon-name>Meharia acuta</tp:taxon-name></italic> is distributed in the Arabic peninsula, <italic><tp:taxon-name>Meharia hackeri</tp:taxon-name></italic> is endemic to Socotra Island.</p></tp:treatment-sec><tp:treatment-sec sec-type="Description"><title>Description.</title><p> <bold>Female</bold>: Forewing costal margin length of holotype 10 mm, wingspan 21 mm; forewing length of paratypes 11 mm, wingspan 22 mm; antennae slightly longer than half the length of forewing; bipectinate, color white, black at base; head and tegular yellowish-white; labial palpi yellowish brown, white at base; ground colour of forewings yellowish-brown with white longitudinal fascia forming wing pattern, basal fascia in the costal area straight, running to ¼ the length of forewing, curved fascia extending medially from inner margin to ⅔ the length of forewing, its extension ends at terminal wing margin, medially the fascia and its interrupted portion in terminal area bordered by dark brown scales with black inserts; narrow white fascia, widely i<!--PageBreak-->nterrupted antemedially and narrowly interrupted tornally, runs along the entire inner margin, cilia yellowish-white, ventral forewing brown; hindwing greyish-yellow, cilia light brown, ventral hindwing brown.</p><p><bold>Male genitalia:</bold> unknown.</p><p><bold>Female genitalia</bold> (<xref ref-type="fig" rid="F2">Figs 13, 14</xref>): Papilla analis triangular, covered with short, thin, very long setae; apophysis posterioris about the same length as papilla analis; apophysis anterioris very short, broad, with V-shaped sclerotisation apically; ostium concave; antrum weakly sclerotised basally with a loop forming very narrow ductus bursae; corpus bursae not sclerotised, shaped like a small sac.</p></tp:treatment-sec><tp:treatment-sec sec-type="Distribution"><title>Bionomics and distribution.</title><p> Known only from the central part of Socotra Island. <italic><tp:taxon-name>Meharia hackeri</tp:taxon-name></italic> is likely endemic to Socotra Island. All specimens were collected in mid-January; <italic><tp:taxon-name>Meharia hackeri</tp:taxon-name></italic> females were attracted to light and appear to have a very local distribution as the species was discovered only in Difarroha Valley (<xref ref-type="fig" rid="F6">Fig. 31</xref>). The new species was collected in the central part of the country in an oasis-type valley dominated by various tree and shrub species such as: <italic><tp:taxon-name>Jatropha unicostata</tp:taxon-name></italic>, <italic><tp:taxon-name>Lycium socotranum</tp:taxon-name></italic>, <italic><tp:taxon-name>Gnidia socotrana</tp:taxon-name></italic>, <italic><tp:taxon-name>Buxus hildebrandtii</tp:taxon-name></italic>, <italic><tp:taxon-name>Croton socotranus</tp:taxon-name></italic>, <italic><tp:taxon-name>Punica protopunica</tp:taxon-name></italic>, <italic><tp:taxon-name>Ficus vasta</tp:taxon-name></italic>, <italic><tp:taxon-name>Euphorbia socotrana</tp:taxon-name></italic>, <italic><tp:taxon-name>Jathropha unicostata</tp:taxon-name></italic>, <italic><tp:taxon-name>Mitolepis intricata</tp:taxon-name></italic>, <italic><tp:taxon-name>Aloe perryi</tp:taxon-name></italic>, <italic><tp:taxon-name>Adenium obesum</tp:taxon-name></italic> (<xref ref-type="bibr" rid="B7">Miller and Cope 1996</xref>). It flies with several other Socotra Archipelago endemic moths such as <italic><tp:taxon-name>Meharia yakovlevi</tp:taxon-name></italic> Saldaitis &amp; Ivinskis, 2010, (<tp:taxon-name>Cossidae</tp:taxon-name>), <italic><tp:taxon-name>Pelosia sokotrensis</tp:taxon-name></italic> (Hampson, 1900), (<tp:taxon-name>Arctiidae</tp:taxon-name>),<italic><tp:taxon-name>Cerocala socotrensis</tp:taxon-name></italic> Hampson, 1899, <italic><tp:taxon-name>Agrotis brachypecten</tp:taxon-name></italic> Hampson, 1899, <italic><tp:taxon-name>Plecoptera butkevicii</tp:taxon-name></italic> Hacker &amp; Saldaitis, 2010, <italic><tp:taxon-name>Acantholipes canofusca</tp:taxon-name></italic> Hacker &amp; Saldaitis, 2010, <italic><tp:taxon-name>Stenosticta wiltshirei</tp:taxon-name></italic> Hacker, Saldaitis &amp; Ivinskis, 2010 (<tp:taxon-name>Noctuidae</tp:taxon-name>).</p></tp:treatment-sec><tp:treatment-sec sec-type="Etymology"><title>Etymology.</title><p> The new species name is dedicated to Hermann Hacker, a prominent German lepidopterist, who has contributed much to the investigation of macro-moths of the Arabian peninsula and Africa.</p></tp:treatment-sec><tp:treatment-sec><!--Section generated to contain objects referenced in tp:taxon-treatment.--><fig id="F2" position="float" orientation="portrait"><label>Figures 7–14.</label><caption><p> <italic>Meharia</italic> spp., adults and genitalia. <bold>7</bold> <italic><tp:taxon-name>Meharia yakovlevi</tp:taxon-name></italic>, male, Yemen, Socotra (NRCV) <bold>8</bold> <italic><tp:taxon-name>Meharia acuta</tp:taxon-name></italic>, male, N.Oman, Nizwa (ASV ) <bold>9</bold> <italic><tp:taxon-name>Meharia hackeri</tp:taxon-name></italic> , female, holotype, Yemen, Socotra (MWM/ZSM) <bold>10</bold> <italic><tp:taxon-name>Meharia hackeri</tp:taxon-name></italic>, female, paratype, Yemen, Socotra (ASV) <bold>11</bold> <italic><tp:taxon-name>Meharia yakovlevi</tp:taxon-name></italic>, male, prep. BJ1526 <bold>12</bold> <italic><tp:taxon-name>Meharia acuta</tp:taxon-name></italic>, male, prep. ASL2010S <bold>13</bold> <italic><tp:taxon-name>Meharia hackeri</tp:taxon-name></italic>, female, holotype, prep. PI2011/1 <bold>14</bold> <italic><tp:taxon-name>Meharia hackeri</tp:taxon-name></italic>, female, paratype, prep. BJ1523;</p></caption><graphic xmlns:xlink="http://www.w3.org/1999/xlink" xlink:href="ZooKeys-122-045-g002.jpg" position="float" orientation="portrait" xlink:type="simple"/></fig><fig id="F6" position="float" orientation="portrait"><label>Figures 30, 31.</label><caption><p><italic><tp:taxon-name>Mormogystia</tp:taxon-name></italic> sp. and <italic><tp:taxon-name>Meharia</tp:taxon-name></italic> sp., biotopes. <bold>30</bold> Central part of Socotra Island, Diksam Valley. Type locality of <italic><tp:taxon-name>Mormogystia brandstetteri</tp:taxon-name></italic> sp. n. <bold>31</bold> Northeast Socotra Island, Wadi Difarroha Valley. Type locality of <italic><tp:taxon-name>Meharia hackeri</tp:taxon-name></italic> sp. n.</p></caption><graphic xmlns:xlink="http://www.w3.org/1999/xlink" xlink:href="ZooKeys-122-045-g006.jpg" position="float" orientation="portrait" xlink:type="simple"/></fig></tp:treatment-sec><ref-list><ref id="B7"><mixed-citation xmlns:xlink="http://www.w3.org/1999/xlink" xlink:type="simple"><person-group><name name-style="western"><surname>Miller</surname><given-names>AG</given-names></name><name name-style="western"><surname>Cope</surname></name><name name-style="western"><surname>Cope</surname><given-names>TA</given-names></name></person-group> (<year>1996</year>)<source> Flora of the Arabian Peninsula and Socotra 1</source>, <publisher-loc>Edinburgh</publisher-loc>, <fpage>1</fpage>–<lpage>556</lpage>.</mixed-citation></ref></ref-list></tp:taxon-treatment>
