# Supplementary material for: Cossidae of the Socotra Archipelago (Yemen)
Source: Zookeys. 2011 Aug 11;(122):45–69. doi: 10.3897/zookeys.122.1213 (PMC3187673; doi:10.3897/zookeys.122.1213)
Supplement: XML Treatment for Aethalopteryx [file zookeys.122.1213-treatment6.xml]

<!DOCTYPE tp:taxon-treatment
  PUBLIC "-//TaxonX//DTD Taxonomic Treatment Publishing DTD v0 20100105//EN" "tax-treatment-NSO.dtd">
<tp:taxon-treatment xmlns:tp="http://www.plazi.org/taxpub"><tp:treatment-meta><mixed-citation publication-type="journal"><person-group><name><surname>Borth</surname><given-names>Robert</given-names></name><name><surname>Ivinskis</surname><given-names>Povilas</given-names></name><name><surname>Saldaitis</surname><given-names>Aidas</given-names></name><name><surname>Yakovlev</surname><given-names>Roman</given-names></name></person-group><article-title>Cossidae of the Socotra Archipelago (Yemen)</article-title><source>Zookeys</source><day>11</day><month>8</month><year>2011</year><volume>2011</volume><issue>122</issue><fpage>45</fpage><lpage>69</lpage><pub-id pub-id-type="doi">10.3897/zookeys.122.1213</pub-id></mixed-citation></tp:treatment-meta><tp:nomenclature><label>Genus</label><tp:taxon-name>
                        <tp:taxon-name-part taxon-name-part-type="genus">Aethalopteryx</tp:taxon-name-part>
                    <object-id xmlns:xlink="http://www.w3.org/1999/xlink" xlink:type="simple">http://species-id.net/wiki/Aethalopteryx</object-id>
                    </tp:taxon-name><tp:taxon-authority>Schoorl, 1990</tp:taxon-authority><tp:nomenclature-citation-list><tp:nomenclature-citation><tp:taxon-name/><comment>Schoorl, 1990, Zool. Verhandelingen 263: 174–175. Type species – <italic><tp:taxon-name>Phragmatoecia atrireta</tp:taxon-name></italic> Hampson, 1910.</comment></tp:nomenclature-citation></tp:nomenclature-citation-list></tp:nomenclature><tp:treatment-sec sec-type="Diagnosis"><title>Diagnosis.</title><p><italic><tp:taxon-name>Aethalopteryx</tp:taxon-name></italic> is distinguished from close <italic><tp:taxon-name>Trismelasmos</tp:taxon-name></italic> Schoorl, 1990, <italic><tp:taxon-name>Acosma</tp:taxon-name></italic> Yakovlev, 2011, <italic><tp:taxon-name>Strigocossus</tp:taxon-name></italic> Houlbert, 1916 and <italic><tp:taxon-name>Azygophleps</tp:taxon-name></italic>Hampson<bold>,</bold> 1892 genus by having cup-shaped antennae in both sexes, forewings with slight reticulated patterns and reduced arms in males gnathos and particularly genital structure of the females.</p></tp:treatment-sec><tp:treatment-sec sec-type="Description"><title>Description.</title><p> Medium sized moths. Male and female antennae cup-shaped; forewing elongate with slight reticular pattern, often with a spot in the costal area and spots in the postdiscal area; hindwing with indistinct reticular pattern.</p><p><bold>Male genitalia.</bold> Uncus long, thin, basally considerably narrower than width of tegumen; arms of gnathos reduced; tegumen massive; valvae with slightly uneven margins and with rounded apex; saccus massive, semicircular; juxta broad, with wide leaf-shaped lateral processes; aedeagus slightly bent, vesica with a long belt-shaped sclerite forming the projection of lateral aedeagus wall.</p><p><bold>Female genitalia.</bold> Form short oviductus; papilla analis elongate, gradually narrowing; apophyses posteriores twice the length of apophyses anteriores which are furcate at basal part; ductus membranous, broad, very short; corpus bursae shaped like a long narrow sac, with a star-shaped signum on the lateral surface; bulla located in basal third of bursa on a long membranous ductus<!--PageBreak-->.</p></tp:treatment-sec><tp:treatment-sec sec-type="Remarks"><title>Remarks.</title><p> Thirty-four species of <italic><tp:taxon-name>Aethalopteryx</tp:taxon-name></italic> have been reported (<xref ref-type="bibr" rid="B14">Yakovlev 2011</xref>), primarily from the east Africa with some distributed elsewhere in Africa or in the Arabian peninsula.</p></tp:treatment-sec><ref-list><ref id="B14"><mixed-citation xmlns:xlink="http://www.w3.org/1999/xlink" xlink:type="simple"><person-group><name name-style="western"><surname>Yakovlev</surname><given-names>R</given-names></name></person-group> (<year>2011</year>)<article-title> Catalogue of the Family Cossidae of the Old World</article-title>. <source>Neue Entomologische Nachrichten</source><volume>66</volume>, <publisher-loc>Marktleuthen</publisher-loc>, <fpage>1</fpage>–<lpage>129</lpage>.</mixed-citation></ref></ref-list></tp:taxon-treatment>
