# Supplementary material for: Cossidae of the Socotra Archipelago (Yemen)
Source: Zookeys. 2011 Aug 11;(122):45–69. doi: 10.3897/zookeys.122.1213 (PMC3187673; doi:10.3897/zookeys.122.1213)
Supplement: XML Treatment for Aethalopteryx diksami [file zookeys.122.1213-treatment7.xml]

<!DOCTYPE tp:taxon-treatment
  PUBLIC "-//TaxonX//DTD Taxonomic Treatment Publishing DTD v0 20100105//EN" "tax-treatment-NSO.dtd">
<tp:taxon-treatment xmlns:tp="http://www.plazi.org/taxpub"><tp:treatment-meta><mixed-citation publication-type="journal"><person-group><name><surname>Borth</surname><given-names>Robert</given-names></name><name><surname>Ivinskis</surname><given-names>Povilas</given-names></name><name><surname>Saldaitis</surname><given-names>Aidas</given-names></name><name><surname>Yakovlev</surname><given-names>Roman</given-names></name></person-group><article-title>Cossidae of the Socotra Archipelago (Yemen)</article-title><source>Zookeys</source><day>11</day><month>8</month><year>2011</year><volume>2011</volume><issue>122</issue><fpage>45</fpage><lpage>69</lpage><pub-id pub-id-type="doi">10.3897/zookeys.122.1213</pub-id></mixed-citation></tp:treatment-meta><tp:nomenclature><tp:taxon-name>
                        <tp:taxon-name-part taxon-name-part-type="genus">Aethalopteryx</tp:taxon-name-part>
                        <tp:taxon-name-part taxon-name-part-type="species">diksami</tp:taxon-name-part>
                    <object-id xmlns:xlink="http://www.w3.org/1999/xlink" xlink:type="simple">http://species-id.net/wiki/Aethalopteryx_diksami</object-id>
                    </tp:taxon-name><tp:taxon-authority>Yakovlev &amp; Saldaitis, 2010</tp:taxon-authority><xref ref-type="fig" rid="F3">Figs 20</xref><xref ref-type="fig" rid="F5">26</xref><tp:nomenclature-citation-list><tp:nomenclature-citation><tp:taxon-name>Aethalopteryx diksami</tp:taxon-name><comment> Yakovlev &amp; Saldaitis, 2010, Esperiana Memoir 5: 334, Pl. 20: fig. 5.</comment></tp:nomenclature-citation></tp:nomenclature-citation-list></tp:nomenclature><tp:treatment-sec sec-type="Description"><title>Description. </title><p><bold>Male genitalia</bold> (<xref ref-type="fig" rid="F5">Fig. 26</xref>). The authors examined several more male specimens and found some variation in the genital structures. Valvae of newly examined specimens were significantly wider; apex rounded; costal margin even; vertical juxta processes not tapering, with obtuse apices; vesica simple, long, tapering, almost the same length as aedeagus.</p></tp:treatment-sec><tp:treatment-sec sec-type="Distribution"><title>Distribution.</title><p> A newly described species, highly local, known only from the central part of Socotra Island from two valleys: the Diksam canyon (<xref ref-type="fig" rid="F6">Fig. 30</xref>) and the Difarroha valley (<xref ref-type="fig" rid="F6">Fig. 31</xref>), which are characterized by the following relict woody vegetation: <italic><tp:taxon-name>Dracaena cinnabari</tp:taxon-name></italic>, <italic><tp:taxon-name>Buxus hildebrandtii</tp:taxon-name></italic>, <italic><tp:taxon-name>Croton socotranus</tp:taxon-name></italic> and numerous other endemic plants (<xref ref-type="bibr" rid="B7">Miller and Cope 1996</xref>).</p></tp:treatment-sec><tp:treatment-sec><!--Section generated to contain objects referenced in tp:taxon-treatment.--><fig id="F3" position="float" orientation="portrait"><label>Figures 15–20.</label><caption><p> <italic><tp:taxon-name>Azygophleps</tp:taxon-name></italic> spp. and <italic><tp:taxon-name>Aethalopteryx</tp:taxon-name></italic> spp., adults. <bold>15</bold> <italic><tp:taxon-name>Azygophleps inclusa</tp:taxon-name></italic>, female, holotype, South Africa, Durban (BMNH) <bold>16</bold> <italic><tp:taxon-name>Azygophleps larseni</tp:taxon-name></italic>, male, holotype, S.Oman, Dhofar (MWM/ZSM) <bold>17</bold> <italic><tp:taxon-name>Azygophleps larseni</tp:taxon-name></italic>, male, paratype, S.Oman, Dhofar (ASV) <bold>18</bold> <italic><tp:taxon-name>Azygophleps larseni</tp:taxon-name></italic>, female, paratype, S.Oman, Dhofar (ASV) <bold>19</bold> <italic><tp:taxon-name>Azygophleps larseni</tp:taxon-name></italic>, female, paratype, Yemen, Socotra (MWM/ZSM) <bold>20</bold> <italic><tp:taxon-name>Aethalopteryx diksami</tp:taxon-name></italic>, male, paratype, Yemen, Socotra (ASV);</p></caption><graphic xmlns:xlink="http://www.w3.org/1999/xlink" xlink:href="ZooKeys-122-045-g003.jpg" position="float" orientation="portrait" xlink:type="simple"/></fig><fig id="F5" position="float" orientation="portrait"><label>Figures 25–29.</label><caption><p> <italic><tp:taxon-name>Azygophleps</tp:taxon-name></italic> sp. and <italic><tp:taxon-name>Aethalopteryx</tp:taxon-name></italic> sp., male genitalia and <italic><tp:taxon-name>Mormogystia</tp:taxon-name></italic> spp. and <italic><tp:taxon-name>Azygophleps</tp:taxon-name></italic> sp., female genitalia. <bold>25</bold> <italic><tp:taxon-name>Azygophleps larseni</tp:taxon-name></italic>, male, paratype, prep. BJ1536 <bold>26</bold> <italic><tp:taxon-name>Aethalopteryx diksami</tp:taxon-name></italic>, male, paratype, prep. BJ1529 <bold>27</bold> <italic><tp:taxon-name>Mormogystia brandstetteri</tp:taxon-name></italic>, female, paratype, prep. BJ1532; 28. <italic><tp:taxon-name>Mormogystia proleuca</tp:taxon-name></italic>, female, prep. BJ1533; 29. <italic><tp:taxon-name>Azygophleps larseni</tp:taxon-name></italic>, female, paratype, prep. BJ1537;</p></caption><graphic xmlns:xlink="http://www.w3.org/1999/xlink" xlink:href="ZooKeys-122-045-g005.jpg" position="float" orientation="portrait" xlink:type="simple"/></fig><fig id="F6" position="float" orientation="portrait"><label>Figures 30, 31.</label><caption><p><italic><tp:taxon-name>Mormogystia</tp:taxon-name></italic> sp. and <italic><tp:taxon-name>Meharia</tp:taxon-name></italic> sp., biotopes. <bold>30</bold> Central part of Socotra Island, Diksam Valley. Type locality of <italic><tp:taxon-name>Mormogystia brandstetteri</tp:taxon-name></italic> sp. n. <bold>31</bold> Northeast Socotra Island, Wadi Difarroha Valley. Type locality of <italic><tp:taxon-name>Meharia hackeri</tp:taxon-name></italic> sp. n.</p></caption><graphic xmlns:xlink="http://www.w3.org/1999/xlink" xlink:href="ZooKeys-122-045-g006.jpg" position="float" orientation="portrait" xlink:type="simple"/></fig></tp:treatment-sec><ref-list><ref id="B7"><mixed-citation xmlns:xlink="http://www.w3.org/1999/xlink" xlink:type="simple"><person-group><name name-style="western"><surname>Miller</surname><given-names>AG</given-names></name><name name-style="western"><surname>Cope</surname></name><name name-style="western"><surname>Cope</surname><given-names>TA</given-names></name></person-group> (<year>1996</year>)<source> Flora of the Arabian Peninsula and Socotra 1</source>, <publisher-loc>Edinburgh</publisher-loc>, <fpage>1</fpage>–<lpage>556</lpage>.</mixed-citation></ref></ref-list></tp:taxon-treatment>
