# Supplementary material for: Cossidae of the Socotra Archipelago (Yemen)
Source: Zookeys. 2011 Aug 11;(122):45–69. doi: 10.3897/zookeys.122.1213 (PMC3187673; doi:10.3897/zookeys.122.1213)
Supplement: XML Treatment for Azygophleps [file zookeys.122.1213-treatment8.xml]

<!DOCTYPE tp:taxon-treatment
  PUBLIC "-//TaxonX//DTD Taxonomic Treatment Publishing DTD v0 20100105//EN" "tax-treatment-NSO.dtd">
<tp:taxon-treatment xmlns:tp="http://www.plazi.org/taxpub"><tp:treatment-meta><mixed-citation publication-type="journal"><person-group><name><surname>Borth</surname><given-names>Robert</given-names></name><name><surname>Ivinskis</surname><given-names>Povilas</given-names></name><name><surname>Saldaitis</surname><given-names>Aidas</given-names></name><name><surname>Yakovlev</surname><given-names>Roman</given-names></name></person-group><article-title>Cossidae of the Socotra Archipelago (Yemen)</article-title><source>Zookeys</source><day>11</day><month>8</month><year>2011</year><volume>2011</volume><issue>122</issue><fpage>45</fpage><lpage>69</lpage><pub-id pub-id-type="doi">10.3897/zookeys.122.1213</pub-id></mixed-citation></tp:treatment-meta><tp:nomenclature><label>Genus</label><tp:taxon-name>
                        <tp:taxon-name-part taxon-name-part-type="genus">Azygophleps</tp:taxon-name-part>
                    <object-id xmlns:xlink="http://www.w3.org/1999/xlink" xlink:type="simple">http://species-id.net/wiki/Azygophleps</object-id>
                    </tp:taxon-name><tp:taxon-authority>Hampson, 1892</tp:taxon-authority><tp:nomenclature-citation-list><tp:nomenclature-citation><tp:taxon-name>Azygophleps</tp:taxon-name><comment> Hampson, 1892, Fauna Brit. India <bold>1</bold>: 309.Type species – <italic><tp:taxon-name>Hepialis scalaris</tp:taxon-name></italic> Fabricius, 1775.</comment></tp:nomenclature-citation><tp:nomenclature-citation><tp:taxon-name>Azygophlebs</tp:taxon-name><comment> Aurivillius, 1925, Ergeb. Zweit. Deutsch. Zentral-Afrika-Exped. 1910–1911: 1349; An incorrect subsequent spelling of <italic><tp:taxon-name>Azygophleps</tp:taxon-name></italic> Hampson, 1892. [Synonymy]</comment></tp:nomenclature-citation></tp:nomenclature-citation-list></tp:nomenclature><tp:treatment-sec sec-type="Diagnosis"><title>Diagnosis.</title><p><italic><tp:taxon-name>Azygophleps</tp:taxon-name></italic> is distinguished from similar genera such as <italic><tp:taxon-name>Sansara</tp:taxon-name></italic> Yakovlev, 2004, <italic><tp:taxon-name>Strigocossus</tp:taxon-name></italic> Houlbert, 1916 and <italic><tp:taxon-name>Aethalopteryx</tp:taxon-name></italic> Schoorl, 1990 by its females’ apically bipectinate antennae, its long forewings rounded at the apex, the abscence of arms in its males’ gnathos, its thick aedeagus, and a short, wide ductus and corpus with a small star-like signum in its females.</p></tp:treatment-sec><tp:treatment-sec sec-type="Description"><title>Description.</title><p> Medium sized moths. Male antennae cup-shaped, those of female bipectinate (apically with gradually reducing pectin); forewing long, with rounded <!--PageBreak-->apex, with dense reticular pattern formed by transverse lines and spots; hindwing lightly coloured and uniform.</p><p><bold>Male genitalia</bold>. Uncus medium-sized, apically hooked; arms of gnathos absent; tegumen medium sized, usually wider than basal part of uncus; valvae with almost<!--PageBreak--> straight margins and wide rounded apex; juxta medium-sized, with long, narrow, well-sclerotised lateral processes; saccus semicircular, massive; aedeagus thick, with long sclera forming aedeagus wall.</p><p><bold>Female genitalia</bold>. Forming long ovipositor; papilla analis stretched, slightly tapering towards apex; apophyses posteriores more than twice as long as apophyses anteriores which are forked basally; ductus short, wide, sclerotised at base; corpus sac-shaped, with a small star-like signum; bulla located on the apical part of bursa.</p></tp:treatment-sec><tp:treatment-sec sec-type="Remarks"><title>Remarks.</title><p> Twenty-eight species of <italic><tp:taxon-name>Azygophleps</tp:taxon-name></italic> have been reported (<xref ref-type="bibr" rid="B14">Yakovlev 2011</xref>), primarily throughout Africa with a few species distributed in the Arabian peninsula and Asia.</p><fig id="F3" position="float" orientation="portrait"><label>Figures 15–20.</label><caption><p> <italic><tp:taxon-name>Azygophleps</tp:taxon-name></italic> spp. and <italic><tp:taxon-name>Aethalopteryx</tp:taxon-name></italic> spp., adults. <bold>15</bold> <italic><tp:taxon-name>Azygophleps inclusa</tp:taxon-name></italic>, female, holotype, South Africa, Durban (BMNH) <bold>16</bold> <italic><tp:taxon-name>Azygophleps larseni</tp:taxon-name></italic>, male, holotype, S.Oman, Dhofar (MWM/ZSM) <bold>17</bold> <italic><tp:taxon-name>Azygophleps larseni</tp:taxon-name></italic>, male, paratype, S.Oman, Dhofar (ASV) <bold>18</bold> <italic><tp:taxon-name>Azygophleps larseni</tp:taxon-name></italic>, female, paratype, S.Oman, Dhofar (ASV) <bold>19</bold> <italic><tp:taxon-name>Azygophleps larseni</tp:taxon-name></italic>, female, paratype, Yemen, Socotra (MWM/ZSM) <bold>20</bold> <italic><tp:taxon-name>Aethalopteryx diksami</tp:taxon-name></italic>, male, paratype, Yemen, Socotra (ASV);</p></caption><graphic xmlns:xlink="http://www.w3.org/1999/xlink" xlink:href="ZooKeys-122-045-g003.jpg" position="float" orientation="portrait" xlink:type="simple"/></fig><fig id="F4" position="float" orientation="portrait"><label>Figures 21–24.</label><caption><p> <italic><tp:taxon-name>Mormogystia</tp:taxon-name></italic> spp.,males genitalia. <bold>21</bold> <italic><tp:taxon-name>Mormogystia brandstetteri</tp:taxon-name></italic>, male, holotype, prep. BJ1524 <bold>22</bold> <italic><tp:taxon-name>Mormogystia proleuca</tp:taxon-name></italic>, male, prep. BJ1527 <bold>23</bold> <italic><tp:taxon-name>Mormogystia reibellii</tp:taxon-name></italic>, male, prep. BJ1525 <bold>24</bold> <italic><tp:taxon-name>Mormogystia reibellii</tp:taxon-name></italic>, male, prep. BJ1528;</p></caption><graphic xmlns:xlink="http://www.w3.org/1999/xlink" xlink:href="ZooKeys-122-045-g004.jpg" position="float" orientation="portrait" xlink:type="simple"/></fig><fig id="F5" position="float" orientation="portrait"><label>Figures 25–29.</label><caption><p> <italic><tp:taxon-name>Azygophleps</tp:taxon-name></italic> sp. and <italic><tp:taxon-name>Aethalopteryx</tp:taxon-name></italic> sp., male genitalia and <italic><tp:taxon-name>Mormogystia</tp:taxon-name></italic> spp. and <italic><tp:taxon-name>Azygophleps</tp:taxon-name></italic> sp., female genitalia. <bold>25</bold> <italic><tp:taxon-name>Azygophleps larseni</tp:taxon-name></italic>, male, paratype, prep. BJ1536 <bold>26</bold> <italic><tp:taxon-name>Aethalopteryx diksami</tp:taxon-name></italic>, male, paratype, prep. BJ1529 <bold>27</bold> <italic><tp:taxon-name>Mormogystia brandstetteri</tp:taxon-name></italic>, female, paratype, prep. BJ1532; 28. <italic><tp:taxon-name>Mormogystia proleuca</tp:taxon-name></italic>, female, prep. BJ1533; 29. <italic><tp:taxon-name>Azygophleps larseni</tp:taxon-name></italic>, female, paratype, prep. BJ1537;</p></caption><graphic xmlns:xlink="http://www.w3.org/1999/xlink" xlink:href="ZooKeys-122-045-g005.jpg" position="float" orientation="portrait" xlink:type="simple"/></fig></tp:treatment-sec><ref-list><ref id="B14"><mixed-citation xmlns:xlink="http://www.w3.org/1999/xlink" xlink:type="simple"><person-group><name name-style="western"><surname>Yakovlev</surname><given-names>R</given-names></name></person-group> (<year>2011</year>)<article-title> Catalogue of the Family Cossidae of the Old World</article-title>. <source>Neue Entomologische Nachrichten</source><volume>66</volume>, <publisher-loc>Marktleuthen</publisher-loc>, <fpage>1</fpage>–<lpage>129</lpage>.</mixed-citation></ref></ref-list></tp:taxon-treatment>
