# Supplementary material for: Cossidae of the Socotra Archipelago (Yemen)
Source: Zookeys. 2011 Aug 11;(122):45–69. doi: 10.3897/zookeys.122.1213 (PMC3187673; doi:10.3897/zookeys.122.1213)
Supplement: XML Treatment for Azygophleps larseni [file zookeys.122.1213-treatment9.xml]

<!DOCTYPE tp:taxon-treatment
  PUBLIC "-//TaxonX//DTD Taxonomic Treatment Publishing DTD v0 20100105//EN" "tax-treatment-NSO.dtd">
<tp:taxon-treatment xmlns:tp="http://www.plazi.org/taxpub"><tp:treatment-meta><mixed-citation publication-type="journal"><person-group><name><surname>Borth</surname><given-names>Robert</given-names></name><name><surname>Ivinskis</surname><given-names>Povilas</given-names></name><name><surname>Saldaitis</surname><given-names>Aidas</given-names></name><name><surname>Yakovlev</surname><given-names>Roman</given-names></name></person-group><article-title>Cossidae of the Socotra Archipelago (Yemen)</article-title><source>Zookeys</source><day>11</day><month>8</month><year>2011</year><volume>2011</volume><issue>122</issue><fpage>45</fpage><lpage>69</lpage><pub-id pub-id-type="doi">10.3897/zookeys.122.1213</pub-id></mixed-citation></tp:treatment-meta><tp:nomenclature><tp:taxon-name>
                        <tp:taxon-name-part taxon-name-part-type="genus">Azygophleps</tp:taxon-name-part>
                        <tp:taxon-name-part taxon-name-part-type="species">larseni</tp:taxon-name-part>
                    <object-id xmlns:xlink="http://www.w3.org/1999/xlink" xlink:type="simple">http://species-id.net/wiki/Azygophleps_larseni</object-id>
                    </tp:taxon-name><tp:taxon-authority>Yakovlev &amp; Saldaitis, 2011</tp:taxon-authority><xref ref-type="fig" rid="F3">Figs 16–19</xref><xref ref-type="fig" rid="F5">25, 29</xref><tp:nomenclature-citation-list><tp:nomenclature-citation><tp:taxon-name>Azygophleps larseni</tp:taxon-name><comment> Yakovlev &amp; Saldaitis, 2011, Neue Entomologische Nachrichten 66: 84, Pl. 8: Figs 28–29.</comment></tp:nomenclature-citation></tp:nomenclature-citation-list></tp:nomenclature><tp:treatment-sec sec-type="Description"><title>Description.</title><p> Female size and wing pattern similar to the male, however in Socotra specimens the pattern of the forewing is darker and the dorsal margin of hindwing has a reticular pattern. Antennae in females are cup-shaped as in males, but pecten are significantly shorter. Both female specimens from Socotra Island differ from typical <italic><tp:taxon-name>Azygophleps larseni</tp:taxon-name></italic><!--PageBreak--><!--PageBreak--> from Oman in external appearance. Without opportunity to compare <italic><tp:taxon-name>Azygophleps larseni</tp:taxon-name></italic> male genitalia we abstained from assigning the Socotra population to a separate taxon. <xref ref-type="bibr" rid="B3">Hampson (1903)</xref>, <xref ref-type="bibr" rid="B8">Rebel (1907)</xref> and <xref ref-type="bibr" rid="B1">Hacker (1999)</xref> mistakenly attributed <italic><tp:taxon-name>Azygophleps inclusa</tp:taxon-name></italic> (Walker, 1856) (<xref ref-type="fig" rid="F3">Fig. 15</xref>) to Socotra Island.</p><p><bold>Male genitalia</bold> (<xref ref-type="fig" rid="F5">Fig. 25</xref>). Oman’s <italic><tp:taxon-name>Azygophleps larseni</tp:taxon-name></italic> male paratypus specimen’s genitalia illustrated showing strong aedeagus, apically three times wider than proximally and simple, rounded, short vesica.</p><p><bold>Female genitalia</bold> (<xref ref-type="fig" rid="F5">Fig. 29</xref>). Papilla analis stretched, rounded apically; apophyses posteriores more than twice longer than apophyses anteriores which are forked at basal part; ductus short, wide, sclerotised basally; corpus sac-shaped, with a small star-like signum; bulla sclerotised, located on the median part of bursa.</p></tp:treatment-sec><tp:treatment-sec sec-type="Bionomics and distribution"><title>Bionomics and distribution.</title><p> This species is distributed in Iraq, Iran, Oman and mainland Yemen. Two specimens were caught in Socotra Island, ♀ (collecting date: Yemen, 500 m, Socotra isl., Ayhft riv. valley, 25 November 2008, Saldaitiene &amp; Saldaitis leg.). <italic><tp:taxon-name>Azygophleps larseni</tp:taxon-name></italic> in Socotra is a very rare and local species. The Ayhft valley is a unique place in Socotra, with 80% of all vegetation found in Socotra Island. This valley is constantly fed by fresh water from the Haghier Mountains and its slopes are densely covered by tropical-type evergreen trees and shrubs: <italic><tp:taxon-name>Dracaena cinnabari</tp:taxon-name></italic>, <italic><tp:taxon-name>Rhus rhyrsiflora</tp:taxon-name></italic>, <italic><tp:taxon-name>Euryops arabicus</tp:taxon-name></italic>, <italic><tp:taxon-name>Buxus pedicillata</tp:taxon-name></italic>, <italic><tp:taxon-name>Gnidia socotrana</tp:taxon-name></italic>, <italic><tp:taxon-name>Cocculus balourii</tp:taxon-name></italic> and many other plants(<xref ref-type="bibr" rid="B7">Miller and Cope 1996</xref>).</p><fig id="F6" position="float" orientation="portrait"><label>Figures 30, 31.</label><caption><p><italic><tp:taxon-name>Mormogystia</tp:taxon-name></italic> sp. and <italic><tp:taxon-name>Meharia</tp:taxon-name></italic> sp., biotopes. <bold>30</bold> Central part of Socotra Island, Diksam Valley. Type locality of <italic><tp:taxon-name>Mormogystia brandstetteri</tp:taxon-name></italic> sp. n. <bold>31</bold> Northeast Socotra Island, Wadi Difarroha Valley. Type locality of <italic><tp:taxon-name>Meharia hackeri</tp:taxon-name></italic> sp. n.</p></caption><graphic xmlns:xlink="http://www.w3.org/1999/xlink" xlink:href="ZooKeys-122-045-g006.jpg" position="float" orientation="portrait" xlink:type="simple"/></fig></tp:treatment-sec><tp:treatment-sec><!--Section generated to contain objects referenced in tp:taxon-treatment.--><fig id="F3" position="float" orientation="portrait"><label>Figures 15–20.</label><caption><p> <italic><tp:taxon-name>Azygophleps</tp:taxon-name></italic> spp. and <italic><tp:taxon-name>Aethalopteryx</tp:taxon-name></italic> spp., adults. <bold>15</bold> <italic><tp:taxon-name>Azygophleps inclusa</tp:taxon-name></italic>, female, holotype, South Africa, Durban (BMNH) <bold>16</bold> <italic><tp:taxon-name>Azygophleps larseni</tp:taxon-name></italic>, male, holotype, S.Oman, Dhofar (MWM/ZSM) <bold>17</bold> <italic><tp:taxon-name>Azygophleps larseni</tp:taxon-name></italic>, male, paratype, S.Oman, Dhofar (ASV) <bold>18</bold> <italic><tp:taxon-name>Azygophleps larseni</tp:taxon-name></italic>, female, paratype, S.Oman, Dhofar (ASV) <bold>19</bold> <italic><tp:taxon-name>Azygophleps larseni</tp:taxon-name></italic>, female, paratype, Yemen, Socotra (MWM/ZSM) <bold>20</bold> <italic><tp:taxon-name>Aethalopteryx diksami</tp:taxon-name></italic>, male, paratype, Yemen, Socotra (ASV);</p></caption><graphic xmlns:xlink="http://www.w3.org/1999/xlink" xlink:href="ZooKeys-122-045-g003.jpg" position="float" orientation="portrait" xlink:type="simple"/></fig><fig id="F5" position="float" orientation="portrait"><label>Figures 25–29.</label><caption><p> <italic><tp:taxon-name>Azygophleps</tp:taxon-name></italic> sp. and <italic><tp:taxon-name>Aethalopteryx</tp:taxon-name></italic> sp., male genitalia and <italic><tp:taxon-name>Mormogystia</tp:taxon-name></italic> spp. and <italic><tp:taxon-name>Azygophleps</tp:taxon-name></italic> sp., female genitalia. <bold>25</bold> <italic><tp:taxon-name>Azygophleps larseni</tp:taxon-name></italic>, male, paratype, prep. BJ1536 <bold>26</bold> <italic><tp:taxon-name>Aethalopteryx diksami</tp:taxon-name></italic>, male, paratype, prep. BJ1529 <bold>27</bold> <italic><tp:taxon-name>Mormogystia brandstetteri</tp:taxon-name></italic>, female, paratype, prep. BJ1532; 28. <italic><tp:taxon-name>Mormogystia proleuca</tp:taxon-name></italic>, female, prep. BJ1533; 29. <italic><tp:taxon-name>Azygophleps larseni</tp:taxon-name></italic>, female, paratype, prep. BJ1537;</p></caption><graphic xmlns:xlink="http://www.w3.org/1999/xlink" xlink:href="ZooKeys-122-045-g005.jpg" position="float" orientation="portrait" xlink:type="simple"/></fig></tp:treatment-sec><ref-list><ref id="B3"><mixed-citation xmlns:xlink="http://www.w3.org/1999/xlink" xlink:type="simple"><person-group><name name-style="western"><surname>Hampson</surname><given-names>GF</given-names></name></person-group> (<year>1903</year>)<source>The Natural History of Sokotra and Abd el Kuri. A Monograph of the Island. Moths I</source>. <publisher-name>Forbes</publisher-name>, <publisher-loc>Liverpool</publisher-loc>, <fpage>321</fpage>–<lpage>338</lpage>.</mixed-citation></ref><ref id="B8"><mixed-citation xmlns:xlink="http://www.w3.org/1999/xlink" xlink:type="simple"><person-group><name name-style="western"><surname>Rebel</surname><given-names>H</given-names></name></person-group> (<year>1907</year>)<article-title> Lepidopteren aus Südarabien und von der Insel Sokotra</article-title>. <source>Denkschriften / Akademie der Wissenschaften Wien. Matematische Naturhistorische Klasse</source><volume>71</volume>, <publisher-loc>Wien</publisher-loc>, <fpage>1</fpage>–<lpage>100</lpage>.</mixed-citation></ref><ref id="B1"><mixed-citation xmlns:xlink="http://www.w3.org/1999/xlink" xlink:type="simple"><person-group><name name-style="western"><surname>Hacker</surname><given-names>H</given-names></name></person-group> (<year>1999</year>)<article-title> Systematic List of the Lepidoptera of the Arabian Peninsula with a survey of the spread with special reference to the fauna of Yemen</article-title>. <source>Esperiana</source><volume>7</volume>, <publisher-loc>Schwanfeld</publisher-loc>, <fpage>15</fpage>–<lpage>237</lpage>.</mixed-citation></ref><ref id="B7"><mixed-citation xmlns:xlink="http://www.w3.org/1999/xlink" xlink:type="simple"><person-group><name name-style="western"><surname>Miller</surname><given-names>AG</given-names></name><name name-style="western"><surname>Cope</surname></name><name name-style="western"><surname>Cope</surname><given-names>TA</given-names></name></person-group> (<year>1996</year>)<source> Flora of the Arabian Peninsula and Socotra 1</source>, <publisher-loc>Edinburgh</publisher-loc>, <fpage>1</fpage>–<lpage>556</lpage>.</mixed-citation></ref></ref-list></tp:taxon-treatment>
